# Supplementary material for: TIL-Derived CAR T Cells Improve Immune Cell Infiltration and Survival in the Treatment of CD19-Humanized Mouse Colorectal Cancer
Source: Cancers (Basel). 2023 Nov 24;15(23):5567. doi: 10.3390/cancers15235567 (PMC10705672; doi:10.3390/cancers15235567)
Supplement: Supplementary file 1 [file cancers-15-05567-s001.zip]

Archive with 1 entries (1 files):
- cancers-2644150-supplementary.pdf
